# Supplementary material for: A DPPH· Kinetic Approach on the Antioxidant Activity of Various Parts and Ripening Levels of Papaya (Carica papaya L.) Ethanolic Extracts
Source: Plants (Basel). 2021 Aug 15;10(8):1679. doi: 10.3390/plants10081679 (PMC8398966; doi:10.3390/plants10081679)
Supplement: Supplementary file 1 [file plants-10-01679-s001.zip]

Archive with 1 entries (1 files):
- plants-1343778-supplementary.pdf
